# Supplementary material for: Ceftolozane/Tazobactam for Complex and Resistant Infections: Systematic Reviews of Comparative Efficacy Studies
Source: Antibiotics (Basel). 2026 Feb 9;15(2):190. doi: 10.3390/antibiotics15020190 (PMC12937302; doi:10.3390/antibiotics15020190)
Supplement: Supplementary file 1 [file antibiotics-15-00190-s001.zip]

Archive with 1 entries (1 files):
- antibiotics-4028367-supplementary.pdf
